# Supplementary material for: Local nuclear to cytoplasmic ratio regulates H3.3 incorporation via cell cycle state during zygotic genome activation
Source: EMBO Rep. 2025 Nov 11;26(23):5703–27. doi: 10.1038/s44319-025-00596-1 (PMC12678481; doi:10.1038/s44319-025-00596-1)
Supplement: Supplementary file 3 — Movie EV1 [file 44319_2025_596_MOESM3_ESM.zip › Movie EV1/README.txt]

Movie EV1: Control embryos have uniformly distributed nuclei that divide synchronously. (nuclei are marked by H3-Denrdra2, Scalebar 50µm, same embryo as Figure 4A).
