# Supplementary material for: Local nuclear to cytoplasmic ratio regulates H3.3 incorporation via cell cycle state during zygotic genome activation
Source: EMBO Rep. 2025 Nov 11;26(23):5703–27. doi: 10.1038/s44319-025-00596-1 (PMC12678481; doi:10.1038/s44319-025-00596-1)
Supplement: Supplementary file 4 — Movie EV2 [file 44319_2025_596_MOESM4_ESM.zip › Movie EV2/README.txt]

Movie EV2: shkl embryos have non-uniformly distributed nuclei with low nuclear density at the posterior pole. Nuclei divide asynchronously. (nuclei are marked by H3.3-Denrdra2, Scalebar 50µm).
