# Supplementary material for: Local nuclear to cytoplasmic ratio regulates H3.3 incorporation via cell cycle state during zygotic genome activation
Source: EMBO Rep. 2025 Nov 11;26(23):5703–27. doi: 10.1038/s44319-025-00596-1 (PMC12678481; doi:10.1038/s44319-025-00596-1)
Supplement: Supplementary file 5 — Movie EV3 [file 44319_2025_596_MOESM5_ESM.zip › Movie EV3/README.txt]

Movie EV3: Representative control (w-RNAi) embryo used in Figure 6B (nuclei are marked by H3.3-Denrdra2, Scalebar 20µm).
