# Supplementary material for: Local nuclear to cytoplasmic ratio regulates H3.3 incorporation via cell cycle state during zygotic genome activation
Source: EMBO Rep. 2025 Nov 11;26(23):5703–27. doi: 10.1038/s44319-025-00596-1 (PMC12678481; doi:10.1038/s44319-025-00596-1)
Supplement: Supplementary file 6 — Movie EV4 [file 44319_2025_596_MOESM6_ESM.zip]

Archive with 5 entries (4 files):
- Movie EV4/
- Movie EV4/Movie EV4.avi
- __MACOSX/Movie EV4/._Movie EV4.avi
- Movie EV4/README.txt
- __MACOSX/Movie EV4/._README.txt
